# Supplementary material for: IVT-seq reveals extreme bias in RNA sequencing
Source: Genome Biol. 2014 Jun 30;15(6):R86. doi: 10.1186/gb-2014-15-6-r86 (PMC4197826; doi:10.1186/gb-2014-15-6-r86)
Supplement: Additional file 1 — Accession numbers for IVT transcripts. [file gb-2014-15-6-r86-S1.xlsx]

## Sheet: BC_accession_list
Additional File 10: Accession numbers for IVT transcripts.
*indicates IVT transcript was removed from analysis
BC_accession
BC000128
BC000129
BC000130
BC000131
BC000132
BC000133
BC000134
BC000135
BC000138
BC000140
BC000141
BC000142
BC000145
BC000146
BC000147
BC000148*
BC000149
BC000150
BC000151
BC000152
BC000153
BC000154
BC000155
BC000157
BC000158
BC000159
BC000160
BC000161
BC000162
BC000163
BC000165
BC000166
BC000168
BC000169
BC000170
BC000171
BC000172
BC000175
BC000176
BC000177
BC000178
BC000179
BC000180*
BC000181
BC000793
BC000794
BC000795
BC000797
BC000799
BC000802
BC000803*
BC000804
BC000805
BC000806
BC000807
BC000808*
BC000809
BC000810
BC000813
BC000814
BC000819
BC000820
BC000823
BC000824
BC000827
BC000829
BC000830
BC000832
BC000834
BC000835
BC000836
BC000837
BC000846
BC000849
BC000850
BC000851
BC000852*
BC000853
BC000854
BC000855
BC000857*
BC000861
BC000864
BC000866
BC000868
BC000870
BC000871
BC000872
BC000873
BC000875
BC000877
BC000878*
BC000879
BC000881
BC000882
BC000884
BC000887
BC000889*
BC000890
BC000891
BC000892
BC000893
BC000894
BC000895
BC000896
BC000897
BC000898
BC000899
BC000901
BC000902
BC000903
BC000904
BC000905
BC000906
BC000907
BC000908*
BC000910
BC000912
BC000913
BC000914
BC000915
BC000916
BC000918
BC000921*
BC000923
BC000924*
BC000926
BC000927
BC000930*
BC000931
BC000932
BC000933
BC000934
BC000936
BC000937*
BC000938
BC000939*
BC000941
BC000942
BC000944
BC000948
BC000949
BC000952
BC000953
BC000954
BC000956*
BC000959
BC000961
BC000962
BC000964
BC000965
BC000966
BC000968
BC000971
BC000972
BC000973
BC000974
BC000977
BC000978
BC000979
BC000980
BC000981
BC000983*
BC000985
BC000986
BC000988
BC000989
BC000990
BC000991
BC000992
BC000993
BC000994
BC000995
BC000996
BC000997
BC000998*
BC001000
BC001001
BC001003
BC001226
BC001228
BC001229
BC001231
BC001232*
BC001233*
BC001234
BC001235
BC001236
BC001238*
BC001239
BC001240
BC001241
BC001242
BC001243
BC001244
BC001245
BC001247
BC001249*
BC001250
BC001251
BC001252
BC001253
BC001254
BC001255
BC001256
BC001257
BC001258
BC001259
BC001261
BC001262
BC001263
BC001264
BC001265
BC001267
BC001268
BC001269*
BC001270
BC001271
BC001272
BC001273
BC001274
BC001275
BC001276
BC001277
BC001278
BC001279
BC001280
BC001281
BC001282
BC001283
BC001284
BC001285
BC001286
BC001287
BC001288
BC001289*
BC001291
BC001293
BC001294
BC001295
BC001297
BC001298*
BC001300
BC001301*
BC001302
BC001303
BC001304
BC001305
BC001308
BC001309
BC001310
BC001311
BC001312
BC001316
BC001317
BC001318
BC001319
BC001321
BC001326
BC001327
BC001328*
BC001329
BC001331
BC001333*
BC001334
BC001337
BC001338
BC001340
BC001341
BC001342
BC001344
BC001345
BC001346
BC001964
BC001965
BC001966
BC001967*
BC001968
BC001970
BC001971
BC001972
BC001979
BC001980
BC003352
BC003353
BC003354
BC003355
BC003356
BC003357
BC003358
BC003359
BC003360*
BC003361
BC003362
BC003364
BC003365
BC003366*
BC003367
BC003369
BC003370
BC003371
BC003373
BC003375
BC003376
BC003377
BC003378
BC003379
BC003381
BC003382
BC003383
BC003384
BC003385*
BC003387
BC003388
BC003389
BC003390
BC003394
BC003395
BC003397
BC003398
BC003400
BC003401*
BC003402
BC003403
BC003407*
BC003408
BC003409
BC003410
BC003412
BC003413
BC003417
BC003418
BC003682
BC003683
BC003684
BC003685
BC003686*
BC003688
BC003689*
BC003690
BC003691
BC003694
BC003701
BC004815
BC004816
BC004817*
BC004818
BC004819
BC004822*
BC005404
BC005408
BC005700
BC006768*
BC006769
BC006772
BC006781
BC006784*
BC006786*
BC006791
BC006793*
BC006794
BC006795
BC006804
BC006807
BC006808
BC006811
BC006818
BC006819
BC006821
BC006823
BC006825
BC006831
BC006832
BC006837
BC006838
BC006839*
BC006849*
BC006850
BC007121
BC007122
BC007123
BC007124*
BC008087
BC008090
BC008091
BC008092*
BC008094*
BC008095
BC008100
BC008145
BC008146
BC008149
BC008151
BC008178*
BC008180
BC008182
BC008183
BC008185
BC008188
BC008191
BC008194
BC008195
BC008196
BC008197
BC008198*
BC008200
BC008201
BC008202
BC008203
BC008205
BC008207
BC008211
BC008212
BC008214
BC008215
BC008219
BC008226
BC008235
BC008246
BC008250
BC008251
BC008253
BC008254
BC008505*
BC008506
BC008567
BC008568
BC008569
BC008572
BC008573
BC008584
BC008585*
BC008586*
BC008594*
BC008600
BC008602
BC008603
BC008604
BC008605
BC008607
BC008608
BC008611
BC008613
BC008618
BC008621
BC008624
BC008625
BC008628*
BC008629
BC008631
BC008632
BC008634
BC008636*
BC008640
BC008641
BC008650
BC008651
BC008652
BC008654
BC008656
BC008658*
BC008659*
BC008662
BC008663
BC008664
BC008666
BC008667
BC008668
BC008669
BC008671
BC008673
BC008674*
BC008675
BC008678
BC008679
BC008680
BC008682
BC008684
BC008685
BC008686
BC008688
BC008689
BC008690
BC008691
BC008972
BC008973
BC008975*
BC008976
BC008979
BC008981
BC008982
BC008983
BC008984
BC008986
BC008987
BC008988
BC008990
BC008991
BC008992
BC008993
BC009009*
BC009010
BC009011
BC009012
BC009014
BC009015
BC009016
BC009017
BC009025
BC009026
BC009031
BC009032*
BC009037
BC009039
BC009040
BC009041
BC009046
BC009047
BC009048
BC009049
BC009051
BC009052*
BC009053*
BC009054
BC009055
BC009065
BC009073
BC009074
BC009077
BC009078
BC009081
BC009084
BC009139
BC009523
BC009524
BC009529
BC009530
BC009538*
BC009540
BC009545
BC009548*
BC009552
BC009553
BC009561
BC009564
BC009614
BC009617
BC009618
BC009620
BC009621
BC009623
BC009624
BC009631
BC009642
BC009644
BC009670
BC009671
BC009672
BC009674
BC009675
BC009677
BC009678
BC009679
BC009680
BC009681
BC009684
BC009685
BC009686
BC009687
BC009689
BC009691
BC009693
BC009694
BC009696
BC009697
BC009698
BC009699
BC009701
BC009703
BC009704
BC009707
BC009708
BC009709
BC009710
BC009711
BC009712
BC009713
BC009714
BC009715
BC009716
BC009717
BC009718
BC009719
BC009720
BC009722
BC009726
BC009727
BC009731
BC009733*
BC009734
BC009737
BC009738
BC010235
BC010439
BC010441
BC010444
BC010446
BC010449
BC010450
BC010451
BC010456
BC010458
BC010460
BC010463
BC010464
BC010466
BC010469
BC010471
BC010522
BC010537
BC010569
BC010570
BC010571
BC010574
BC010576
BC010609
BC010611
BC010614
BC010616
BC010618
BC010620
BC010623
BC010626
BC010628
BC010629
BC010632
BC010634
BC010640
BC010641
BC010647
BC010648
BC010649
BC010652
BC010653
BC010658
BC010659
BC010660*
BC010661
BC010662
BC010665
BC010668
BC010671
BC010674
BC010681
BC010689
BC010691
BC010692
BC010696
BC010697
BC010698
BC010701
BC010703
BC010704
BC010708
BC010732
BC010734
BC010735*
BC010737
BC010738
BC010739
BC010740
BC010743
BC010744
BC010846
BC010849
BC010850
BC010852
BC010853*
BC010854
BC010855
BC010856
BC010857
BC010858
BC010859
BC010860
BC010861
BC010862
BC010863
BC010866
BC010868
BC010874
BC010876
BC011046
BC011047
BC011048*
BC011049
BC011051
BC011054
BC011057
BC011175
BC011249
BC011262
BC011263
BC011267
BC011268
BC011348
BC011349*
BC011350
BC011353
BC011355
BC011359*
BC011361
BC011362
BC011363
BC011365*
BC011368
BC011369
BC011371
BC011372
BC011375
BC011377
BC011379
BC011380
BC011381
BC011382
BC011384
BC011387
BC011392
BC011393
BC011394
BC011396
BC011399
BC011400
BC011402
BC011404
BC011405
BC011406
BC011408
BC011410
BC011414
BC011418
BC011419
BC011453
BC011454
BC011460
BC011498
BC011502
BC011515
BC011517
BC011519
BC011520
BC011522
BC011523
BC011524
BC011526
BC011529
BC011534
BC011535
BC011537
BC011538
BC011539
BC011542
BC011948
BC011992
BC012037
BC012040
BC012201
BC012302*
BC012304
BC012372*
BC012850
BC012857*
BC012860
BC012890*
BC012895
BC012925
BC012926
BC012932
BC012941*
BC012942
BC012944
BC012950
BC013045
BC013073
BC013142
BC013153
BC013155
BC013158
BC013425
BC013426
BC013428
BC013433
BC013435
BC013436
BC013437
BC013439*
BC013566
BC013567
BC013568
BC013569
BC013572
BC013575
BC013576
BC013577
BC013580
BC013581
BC013583
BC013584
BC013585
BC013587
BC013588
BC013589
BC013590
BC013591
BC013592
BC013596
BC013597
BC013609
BC013645
BC013690
BC013693
BC013748
BC013760
BC013781
BC013787
BC013788
BC013789
BC014787
BC014789
BC014846
BC014861*
BC014879
BC014880
BC014881
BC014885
BC014887
BC014888
BC014889
BC014890
BC014891
BC014894
BC014896
BC014897
BC014898
BC014900
BC014901*
BC014904
BC014907
BC014908*
BC014911
BC014912
BC014913
BC014916
BC014918
BC014919
BC014923
BC014924
BC014928
BC014939*
BC014940
BC015012
BC015013
BC015014
BC015016
BC015017
BC015018
BC015020*
BC015022
BC015025
BC015026
BC015027
BC015028
BC015030*
BC015031
BC015032
BC015033
BC015037
BC015038
BC015039
BC015041
BC015044
BC015045
BC015046
BC015047*
BC015049
BC015050
BC015052
BC015054
BC015056
BC015164*
BC015165
BC015169*
BC015171
BC015180
BC015202
BC015219*
BC015231
BC015236
BC015474
BC015480
BC015489
BC015490
BC015505
BC015507
BC015513
BC015541
BC015542
BC015555
BC015701
BC015703*
BC015704
BC015706
BC015708
BC015710
BC015711
BC015712
BC015713
BC015714
BC015715
BC015722
BC015725
BC015794
BC015796
BC015797
BC015799
BC015801
BC015802
BC015803
BC015806
BC015807
BC015808
BC015809
BC015810
BC015812
BC015813
BC015814
BC015882
BC015883*
BC015886
BC015887
BC015888*
BC015890*
BC015891
BC015893
BC015899
BC015904
BC015925
BC015926
BC015927
BC015928
BC015930
BC015931
BC015932
BC015934*
BC015935
BC015936
BC015937
BC015938
BC015939
BC015940
BC015941
BC015943
BC015944
BC015945
BC015946*
BC015947
BC015948
BC015949
BC016024
BC016025
BC016026
BC016028
BC016029
BC016031
BC016137
BC016139
BC016140
BC016145
BC016146
BC016147
BC016148
BC016172
BC016174
BC016178
BC016179
BC016277
BC016279
BC016281
BC016282
BC016283
BC016284
BC016285
BC016286
BC016288
BC016292
BC016294
BC016295
BC016445
BC016472*
BC016474
BC016509
BC016582
BC016613
BC016614*
BC016617
BC016622
BC016623
BC016633
BC016655
BC016663
BC016664
BC016852
BC017025
BC017045
BC017061
BC017094
BC017114
BC017115
BC017117
BC017119
BC017123
BC017163
BC017168
BC017169
BC017453
BC017469
BC017471
BC017472
BC017492
BC017495*
BC017553
BC017554
BC017555
BC017556
BC017558
BC017559
BC017655
BC017673
BC018118
BC018130
BC018164
BC018207
BC018295
BC018337
BC018349
BC018426
BC018445
BC018466
BC018509
BC018514
BC018528*
BC020265
BC020492
BC020493
BC020494
BC020518*
BC020965
BC020973
BC021892
BC021958
BC021959
BC022096
