# Supplementary material for: IVT-seq reveals extreme bias in RNA sequencing
Source: Genome Biol. 2014 Jun 30;15(6):R86. doi: 10.1186/gb-2014-15-6-r86 (PMC4197826; doi:10.1186/gb-2014-15-6-r86)
Supplement: Additional file 6 — List of regions with high coverage variability (hunc regions). [file gb-2014-15-6-r86-S6.zip]

Archive with 1 entries (1 files):
- 1036578268130368_add11.bed
