# Supplementary material for: IVT-seq reveals extreme bias in RNA sequencing
Source: Genome Biol. 2014 Jun 30;15(6):R86. doi: 10.1186/gb-2014-15-6-r86 (PMC4197826; doi:10.1186/gb-2014-15-6-r86)
Supplement: Additional file 6 — List of regions with high coverage variability (hunc regions). [file gb-2014-15-6-r86-S6.zip › 1036578268130368_add11.bed]

chr1	181059172	181059250	MAD_region_BC000128	0	+	181059172	181059250	0,0,0	1	78,	0,
chr19	58084981	58085042	MAD_region_BC000130	0	-	58084981	58085042	0,0,0	1	61,	0,
chr21	44949456	44949536	MAD_region_BC000153	0	-	44949456	44949536	0,0,0	1	80,	0,
chr19	1877291	1877385	MAD_region_BC000158	0	-	1877291	1877385	0,0,0	1	94,	0,
chr3	169802008	169802070	MAD_region_BC000181	0	+	169802008	169802070	0,0,0	1	62,	0,
chr9	139835174	139835213	MAD_region_BC000850	0	-	139835174	139835213	0,0,0	1	39,	0,
chr1	224380163	224380238	MAD_region_BC000961	0	+	224380163	224380238	0,0,0	1	75,	0,
chr1	224380275	224380371	MAD_region_BC000961	0	+	224380275	224380371	0,0,0	1	96,	0,
chrX	48121201	48121214	MAD_region_BC001003	0	+	48121201	48121214	0,0,0	1	13,	0,
chr19	55789027	55789128	MAD_region_BC001236	0	-	55789027	55789128	0,0,0	1	101,	0,
chr1	63894682	63894739	MAD_region_BC001253	0	+	63894682	63894739	0,0,0	1	57,	0,
chr6	3850619	3850729	MAD_region_BC001261	0	+	3850619	3850729	0,0,0	1	110,	0,
chr16	54147446	54147491	MAD_region_BC001284	0	+	54147446	54147491	0,0,0	1	45,	0,
chr11	60689485	60689526	MAD_region_BC001309	0	+	60689485	60689526	0,0,0	1	41,	0,
chr8	120846893	120847048	MAD_region_BC001316	0	-	120846893	120847048	0,0,0	1	155,	0,
chr11	66839035	66839073	MAD_region_BC001338	0	+	66839035	66839073	0,0,0	1	38,	0,
chr7	100075015	100075078	MAD_region_BC001966	0	-	100075015	100075078	0,0,0	1	63,	0,
chr20	60887523	60887695	MAD_region_BC003355	0	-	60887523	60887695	0,0,0	2	64,8,	0,164,
chr17	26672748	26672831	MAD_region_BC003694	0	+	26672748	26672831	0,0,0	1	83,	0,
chr15	101605981	101606062	MAD_region_BC005408	0	+	101605981	101606062	0,0,0	1	81,	0,
chr2	128460639	128460658	MAD_region_BC006808	0	+	128460639	128460658	0,0,0	1	19,	0,
chr2	128460786	128460885	MAD_region_BC006808	0	+	128460786	128460885	0,0,0	1	99,	0,
chr3	172538777	172538883	MAD_region_BC006838	0	+	172538777	172538883	0,0,0	1	106,	0,
chrX	153247810	153247972	MAD_region_BC008203	0	+	153247810	153247972	0,0,0	1	162,	0,
chr12	133587531	133587671	MAD_region_BC008211	0	+	133587531	133587671	0,0,0	1	140,	0,
chr7	8272267	8272298	MAD_region_BC008640	0	-	8272267	8272298	0,0,0	1	31,	0,
chr7	8257950	8260973	MAD_region_BC008640	0	-	8257950	8260973	0,0,0	2	182,69,	0,2954,
chr7	8183560	8198158	MAD_region_BC008640	0	-	8183560	8198158	0,0,0	3	41,99,2,	0,13185,14596,
chr4	845649	845679	MAD_region_BC008668	0	-	845649	845679	0,0,0	1	30,	0,
chr11	702952	703087	MAD_region_BC008671	0	+	702952	703087	0,0,0	1	135,	0,
chr11	114270761	114270857	MAD_region_BC009041	0	-	114270761	114270857	0,0,0	1	96,	0,
chr19	39898915	39899005	MAD_region_BC009693	0	+	39898915	39899005	0,0,0	1	90,	0,
chr19	39899600	39899631	MAD_region_BC009693	0	+	39899600	39899631	0,0,0	1	31,	0,
chr5	150175494	150175570	MAD_region_BC009719	0	+	150175494	150175570	0,0,0	1	76,	0,
chr2	220379553	220379750	MAD_region_BC010439	0	+	220379553	220379750	0,0,0	1	197,	0,
chr2	101019094	101023097	MAD_region_BC010441	0	-	101019094	101023097	0,0,0	2	22,60,	0,3943,
chr2	101014504	101014536	MAD_region_BC010441	0	-	101014504	101014536	0,0,0	1	32,	0,
chr2	101009725	101009843	MAD_region_BC010441	0	-	101009725	101009843	0,0,0	1	118,	0,
chr2	101009310	101009425	MAD_region_BC010441	0	-	101009310	101009425	0,0,0	1	115,	0,
chr2	101009082	101009194	MAD_region_BC010441	0	-	101009082	101009194	0,0,0	1	112,	0,
chr2	101008793	101008837	MAD_region_BC010441	0	-	101008793	101008837	0,0,0	1	44,	0,
chr1	156616744	156616942	MAD_region_BC010571	0	+	156616744	156616942	0,0,0	1	198,	0,
chr17	26732326	26732350	MAD_region_BC010691	0	-	26732326	26732350	0,0,0	1	24,	0,
chr2	232672717	232672809	MAD_region_BC010739	0	+	232672717	232672809	0,0,0	1	92,	0,
chr15	75641401	75641430	MAD_region_BC010876	0	+	75641401	75641430	0,0,0	1	29,	0,
chr22	29704246	29704382	MAD_region_BC011047	0	+	29704246	29704382	0,0,0	1	136,	0,
chr17	71205714	71205742	MAD_region_BC011054	0	-	71205714	71205742	0,0,0	1	28,	0,
chr19	39663585	39663681	MAD_region_BC011368	0	+	39663585	39663681	0,0,0	1	96,	0,
chr17	38191523	38192027	MAD_region_BC011375	0	-	38191523	38192027	0,0,0	2	78,53,	0,451,
chr8	145745721	145745902	MAD_region_BC011377	0	+	145745721	145745902	0,0,0	1	181,	0,
chr19	34180216	34180256	MAD_region_BC011380	0	+	34180216	34180256	0,0,0	1	40,	0,
chr1	165632263	165632381	MAD_region_BC011410	0	-	165632263	165632381	0,0,0	1	118,	0,
chr8	103662373	103662418	MAD_region_BC011538	0	-	103662373	103662418	0,0,0	1	45,	0,
chr8	103661393	103661567	MAD_region_BC011538	0	-	103661393	103661567	0,0,0	1	174,	0,
chr10	100018914	100019169	MAD_region_BC013153	0	-	100018914	100019169	0,0,0	2	70,22,	0,233,
chr10	100016604	100016609	MAD_region_BC013153	0	-	100016604	100016609	0,0,0	1	5,	0,
chr19	39913833	39913901	MAD_region_BC013426	0	+	39913833	39913901	0,0,0	1	68,	0,
chr19	39914208	39914268	MAD_region_BC013426	0	+	39914208	39914268	0,0,0	1	60,	0,
chrX	101970155	101970194	MAD_region_BC013576	0	+	101970155	101970194	0,0,0	1	39,	0,
chrX	101970457	101970503	MAD_region_BC013576	0	+	101970457	101970503	0,0,0	1	46,	0,
chrX	101970778	101971019	MAD_region_BC013576	0	+	101970778	101971019	0,0,0	1	241,	0,
chrX	101971326	101971540	MAD_region_BC013576	0	+	101971326	101971540	0,0,0	1	214,	0,
chrX	101972206	101972236	MAD_region_BC013576	0	+	101972206	101972236	0,0,0	1	30,	0,
chr3	99514066	99514102	MAD_region_BC013581	0	+	99514066	99514102	0,0,0	1	36,	0,
chr3	38180451	38180519	MAD_region_BC013589	0	+	38180451	38180519	0,0,0	1	68,	0,
chr17	42989048	42989069	MAD_region_BC013596	0	-	42989048	42989069	0,0,0	1	21,	0,
chr16	30536028	30536223	MAD_region_BC013760	0	-	30536028	30536223	0,0,0	1	195,	0,
chr9	115449230	115449332	MAD_region_BC014881	0	-	115449230	115449332	0,0,0	1	102,	0,
chrX	108787397	108787436	MAD_region_BC014888	0	+	108787397	108787436	0,0,0	1	39,	0,
chr11	8710413	8710450	MAD_region_BC014919	0	+	8710413	8710450	0,0,0	1	37,	0,
chr16	21191146	21191222	MAD_region_BC015812	0	+	21191146	21191222	0,0,0	1	76,	0,
chr15	93595560	93595618	MAD_region_BC015886	0	-	93595560	93595618	0,0,0	1	58,	0,
chr15	93588554	93588620	MAD_region_BC015886	0	-	93588554	93588620	0,0,0	1	66,	0,
chr8	141525920	141525990	MAD_region_BC015891	0	+	141525920	141525990	0,0,0	1	70,	0,
chr8	141526007	141526152	MAD_region_BC015891	0	+	141526007	141526152	0,0,0	1	145,	0,
chr1	112991680	112991725	MAD_region_BC016029	0	+	112991680	112991725	0,0,0	1	45,	0,
chr17	48046861	48046943	MAD_region_BC016145	0	+	48046861	48046943	0,0,0	1	82,	0,
chr3	179472630	179478901	MAD_region_BC016146	0	+	179472630	179478901	0,0,0	3	11,27,2,	0,2209,6269,
chr12	122729186	122729257	MAD_region_BC016617	0	-	122729186	122729257	0,0,0	1	71,	0,
chr12	122723160	122723196	MAD_region_BC016617	0	-	122723160	122723196	0,0,0	1	36,	0,
chr21	45738419	45739268	MAD_region_BC018295	0	+	45738419	45739268	0,0,0	2	58,35,	0,814,
chr21	45741639	45741729	MAD_region_BC018295	0	+	45741639	45741729	0,0,0	1	90,	0,
chr8	27145514	27145594	MAD_region_BC018337	0	-	27145514	27145594	0,0,0	1	80,	0,
chr16	67134042	67134152	MAD_region_BC018509	0	+	67134042	67134152	0,0,0	1	110,	0,
chr19	17691641	17691665	MAD_region_BC020492	0	+	17691641	17691665	0,0,0	1	24,	0,
chr19	17692293	17692361	MAD_region_BC020492	0	+	17692293	17692361	0,0,0	1	68,	0,
