# Supplementary material for: IVT-seq reveals extreme bias in RNA sequencing
Source: Genome Biol. 2014 Jun 30;15(6):R86. doi: 10.1186/gb-2014-15-6-r86 (PMC4197826; doi:10.1186/gb-2014-15-6-r86)
Supplement: Additional file 13 — Alignment statistics for all sequencing datasets. [file gb-2014-15-6-r86-S13.xlsx]

## Sheet: Sheet1
Additional file 12: Alignment statistics for all sequencing data sets.
Library	Total Fragments	Total Fragments Mapped	Unique Mappers
Simulated data:
Simulated	10000000	9,997,076 (99.9%)	9,631,147 (96.31%)
QM-Simulated	40000000	39,990,729 (99.9%)	39,308,168 (98.27%)
Replicate 1:
IVT only	41260668	38,237,172 (92.6%)	36,740,018 (89.04%)
1:1 mix	35315448	23,824,059 (67.4%)	22,246,072 (62.99%)
1:2 mix	42092262	24,139,758 (57.3%)	21,365,369 (50.75%)
1:10 mix	37640274	12,989,430 (34.5%)	9,890,945 (26.27%)
Mouse only	39243399	10,697,075 (27.2%)	6,473,917 (16.49%)
Replicate 2:
IVT only	32240162	29,278,157 (90.8%)	28,352,845 (87.94%)
1:1 mix	32474073	21,714,926 (66.8%)	19,836,639 (61.08%)
1:2 mix	36655155	19,582,020 (53.4%)	16,870,009 (46.02%)
1:10 mix	34091563	10,392,308 (30.4%)	6,459,324 (18.94%)
Mouse only	39086565	8,746,680 (22.3%)	3,391,749 (8.67%)
Other libraries
Plasmid*	24008610	5,969,758 (24.8%)	5,650,393 (23.53%)
No Selection	105970103	97,410,895 (91.9%)	93,636,659 (88.36%)
PolyA	7779720	7,214,472 (92.7%)	6,919,962 (88.94%)
*Relatively low percentage of mapped reads is due to the presence of the plasmid backbone in library. The backbone does not map to the reference human genome.
