# Supplementary material for: IVT-seq reveals extreme bias in RNA sequencing
Source: Genome Biol. 2014 Jun 30;15(6):R86. doi: 10.1186/gb-2014-15-6-r86 (PMC4197826; doi:10.1186/gb-2014-15-6-r86)
Supplement: Additional file 14 — List of transcripts with associated fold-change values in within-transcript coverage. [file gb-2014-15-6-r86-S14.xlsx]

## Sheet: Additional_file_11
Additional File 13: List of transcripts with associated fold-change values in within-transcript coverage.
Transcript ID	Simulated	QM-Simulated	Plasmid	rRNA-depleted	PolyA	No Selection
BC000129	1.08765	1.13086	1.64856	4.69654	19.1785	2.2078
BC000130	1.11772	1.09494	1.57962	2.73971	7.68832	1.776
BC000131	1.12176	1.10004	1.81269	3.23794	6.84577	2.156
BC000132	1.09238	1.07734	1.61426	2.48584	5.36993	2.03385
BC000133	1.11486	1.10565	1.38459	3.20018	9.97923	1.80209
BC000134	1.13542	1.11034	1.63099	5.38711	22.0016	3.58653
BC000138	1.0911	1.10658	2.01447	12.2689	9.27306	2.14449
BC000142	1.14323	1.09346	1.37366	2.82618	4.62843	1.6256
BC000145	1.16038	1.09551	1.93509	8.09141	5.10579	7.05974
BC000146	1.10319	1.07871	1.75571	2.76914	8.02123	1.79723
BC000150	1.12332	1.0906	1.87643	3.9974	4.8734	4.41736
BC000151	1.13235	1.08575	1.34239	3.01617	4.38035	1.83351
BC000152	1.09154	1.11394	1.41852	2.39156	7.03608	1.79189
BC000154	1.13031	1.11612	1.53529	3.20791	4.95947	3.01895
BC000155	1.12154	1.12094	1.81481	3.96809	15.6694	1.79606
BC000157	1.12886	1.10697	1.56848	1.65864	5.99642	1.43027
BC000158	1.19139	1.14705	4.50296	20.8766	2.05464	2.70164
BC000159	1.1312	1.13725	1.74563	2.53318	2.66992	1.5031
BC000160	1.1588	1.1808	1.57807	5.22644	3.01111	2.97633
BC000161	1.10258	1.11014	1.58582	2.59749	2.6502	1.67159
BC000162	1.09042	1.10824	1.57338	3.70863	4.55191	1.93301
BC000163	1.15608	1.09406	1.98107	22.8574	6.50734	1.71465
BC000165	1.10101	1.14533	12.5769	25.0415	59.422	22.6712
BC000166	1.09977	1.10717	1.84334	1.77347	3.30244	1.95268
BC000168	1.13572	1.11045	1.79396	2.04047	2.878	1.6173
BC000169	1.13979	1.11165	1.78782	4.28714	1.4415	2.21396
BC000170	1.14774	1.10261	1.38844	2.01873	2.65234	1.50558
BC000171	1.10061	1.11155	1.3664	2.91932	3.89909	1.97737
BC000172	1.0847	1.15455	1.31684	2.81148	5.55606	1.71497
BC000175	1.19747	1.10282	1.48761	2.56232	4.23545	1.7775
BC000176	1.09865	1.22626	217.071	202.217	47.8539	69.8754
BC000177	1.1154	1.15826	23.9953	67.7959	99.7423	56.3786
BC000178	1.10044	1.11835	1.64817	2.17208	3.23721	1.78059
BC000179	1.11137	1.11192	1.7494	6.4555	7.33265	3.59267
BC000181	1.15201	1.09955	1.98425	2.31069	17.2354	1.6843
BC000793	1.17351	1.16677	19.7448	141.056	285.674	65.8158
BC000794	1.11904	1.11189	1.47768	2.36854	4.24758	1.52556
BC000795	1.08256	1.11825	1.58062	2.26221	4.31917	2.14816
BC000797	1.11954	1.11606	1.40736	3.59515	5.03969	2.18647
BC000799	1.19285	1.14841	3.30937	9.82912	10.9192	7.95654
BC000802	1.16542	1.26221	2.92667	2.74893	2.77686	1.44656
BC000806	1.08136	1.10969	1.24954	1.44232	1.18651	1.22718
BC000807	1.1393	1.12376	1.92119	1.94837	2.95441	1.66013
BC000810	1.13268	1.16381	1.30164	7.19012	2.561	3.28646
BC000813	1.13155	1.11682	1.74291	9.46936	11.9883	6.94813
BC000819	1.12093	1.09282	1.7945	2.41819	4.40971	1.46699
BC000823	1.09863	1.13698	1.53209	3.84566	3.16186	1.69587
BC000824	1.09262	1.20701	1.97415	1.39498	1.35591	1.34168
BC000827	1.09552	1.12485	1.392	2.09875	5.12623	1.85073
BC000829	1.16733	1.11451	1.65376	2.31581	1.73779	1.33552
BC000832	1.14152	1.11851	1.30812	2.40767	3.24449	1.46051
BC000834	1.10038	1.1129	2.05665	3.61752	4.74041	2.14705
BC000835	1.08848	1.22598	1.23021	1.69031	1.4099	1.63934
BC000837	1.13974	1.20124	1.58858	1.47201	1.18756	1.32342
BC000846	1.08471	1.20248	1.33712	2.20248	2.08828	1.35455
BC000849	1.14043	1.09771	1.24347	3.54543	1.8402	1.46523
BC000850	1.14456	1.11585	1.80655	3.45657	2.41507	1.9712
BC000851	1.17038	1.22314	3.72598	9.75983	2.30695	2.4546
BC000853	1.13559	1.12246	1.97244	24.1384	1.83913	2.91089
BC000854	1.14777	1.10534	1.34555	3.12335	3.30599	2.10127
BC000861	1.12427	1.13219	1.52309	2.26123	4.97124	1.83533
BC000864	1.1208	1.20199	1.39825	2.06549	1.31433	1.66754
BC000866	1.07018	1.18838	1.61086	1.66423	1.42876	1.56384
BC000868	1.10082	1.12101	1.55648	3.10169	2.77887	1.90961
BC000870	1.16097	1.11372	1.285	2.17824	4.97889	1.26103
BC000871	1.1192	1.11196	1.66605	4.2902	2.99448	2.09933
BC000872	1.14564	1.12252	1.57433	1.6085	1.68625	1.46594
BC000873	1.1253	1.11916	1.32787	2.21632	2.34111	1.49823
BC000875	1.15647	1.1142	1.47979	1.78202	2.12122	1.3651
BC000877	1.15195	1.12374	2.19393	2.56848	2.01293	1.35834
BC000879	1.15669	1.11455	1.36374	2.11486	7.06526	1.39804
BC000881	1.14749	1.15141	2.19279	6.03522	2.67926	2.11485
BC000882	1.08662	1.11535	2.43893	6.55589	1.79037	3.57298
BC000884	1.1269	1.20564	2.75867	3.01666	2.49836	1.99757
BC000890	1.1362	1.17521	1.36651	1.70964	1.70518	1.42938
BC000891	1.15041	1.10968	1.5769	2.27304	3.20104	1.7754
BC000892	1.14019	1.11262	1.34584	4.78034	2.49833	1.76599
BC000893	1.09734	1.21247	2.83777	2.71839	1.84375	1.49033
BC000894	1.17736	1.15878	1.78287	2.73227	1.20205	1.38316
BC000895	1.1769	1.10521	1.57298	1.82523	1.60874	1.46541
BC000897	1.15391	1.19664	2.74705	2.28035	1.41365	2.53562
BC000901	1.1613	1.12076	1.74457	31.7499	11.5711	19.6785
BC000903	1.1788	1.11553	1.56063	16.2633	2.19011	3.02567
BC000904	1.08934	1.14468	1.54748	13.1309	4.70663	8.77559
BC000905	1.15698	1.13551	1.43677	4.60109	4.91087	1.83922
BC000906	1.22591	1.11874	2.72743	4.9626	6.81534	4.44255
BC000907	1.13023	1.12941	1.47716	3.29491	4.50803	2.24506
BC000910	1.10897	1.1195	1.43199	1.7209	3.08546	1.33057
BC000912	1.19798	1.11857	1.35028	3.25865	1.53419	1.80473
BC000913	1.08982	1.12183	1.60007	2.51878	2.33605	1.65685
BC000914	1.13443	1.13686	1.6858	5.86896	2.25441	3.90637
BC000915	1.13164	1.09516	1.52357	3.96498	3.23541	1.5798
BC000916	1.09905	1.11556	1.62151	3.03602	9.45913	1.52991
BC000918	1.22101	1.10956	2.39966	3.31151	3.11926	2.10521
BC000923	1.19692	1.14534	3.52418	1.73045	1.77906	1.41032
BC000926	1.12935	1.11792	2.42833	1.88959	3.00065	2.46715
BC000927	1.17366	1.12836	1.77952	2.32777	1.89002	1.86152
BC000931	1.20583	1.11441	1.39496	1.89215	1.99629	1.39401
BC000932	1.17807	1.12658	1.43909	4.70269	2.45313	2.81905
BC000933	1.1259	1.11279	1.32993	3.2973	3.96141	1.93748
BC000934	1.13461	1.11501	9.81308	37.5774	10.2737	12.7256
BC000936	1.16827	1.15145	1.87268	2375.54	1.86022	1.93332
BC000938	1.11722	1.09973	1.65146	4.07551	3.02683	2.73242
BC000941	1.15098	1.16705	2.20638	3.01603	12.3281	1.88792
BC000942	1.1713	1.12581	1.31483	1.9821	3.50852	1.67048
BC000948	1.16998	1.11445	1.40652	3.14547	2.25559	2.34669
BC000949	1.14048	1.11689	1.77105	5.89441	5.24266	4.07304
BC000952	1.13531	1.09828	1.69918	4.32377	4.50303	3.28976
BC000954	1.1018	1.14886	2.11053	6.07583	21.9101	3.73092
BC000959	1.1424	1.09935	1.49986	1.93251	3.9186	1.61768
BC000962	1.12161	1.10706	1.54789	3.1572	7.06099	2.08758
BC000964	1.13261	1.08246	1.54546	4.13058	4.7805	2.85568
BC000965	1.13327	1.34897	1.81848	2.98702	16.0672	1.70057
BC000966	1.09429	1.09619	1.67079	3.31749	5.90634	1.8537
BC000968	1.10584	1.11102	1.63472	10.0707	12.0015	5.57865
BC000971	1.13116	1.10297	1.86621	14.3199	9.99842	3.10114
BC000972	1.13756	1.09155	1.47989	2.96754	4.0576	1.64284
BC000973	1.11031	1.09536	1.594	2.64965	7.24677	1.78596
BC000978	1.11957	1.10249	1.62285	4.68255	5.85181	2.86706
BC000980	1.12884	1.09035	1.52849	7.75911	7.03727	2.91015
BC000981	1.15097	1.09131	2.82851	247.732	5.56104	1.82618
BC000985	1.12805	1.12615	1.52709	7.47513	1.97148	1.44738
BC000986	1.14977	1.11352	1.69424	25.4206	6.75909	14.3674
BC000988	1.15543	1.11431	1.46142	1.92288	2.25181	1.96817
BC000989	1.17995	1.13223	2.01182	2.01893	2.03342	1.76193
BC000990	1.15345	1.11869	1.57141	2.58981	3.06883	1.55509
BC000991	1.18661	1.10666	1.4123	4.67659	2.61432	1.70302
BC000992	1.09853	1.17779	1.73685	1.77546	1.68128	1.37121
BC000993	1.13303	1.17345	1.36239	1.84361	3.36492	1.4968
BC000994	1.2227	1.1103	1.60135	4.66017	3.76557	2.59562
BC000995	1.12598	1.13151	4.50834	8.68525	5.60468	4.07869
BC000996	1.17011	1.12143	1.78496	3.06019	2.3361	1.5873
BC000997	1.10986	1.14608	1.40152	3.25476	2.49077	1.93111
BC001000	1.13516	1.15342	2.19253	3.09111	1.95629	1.62529
BC001001	1.17162	1.10699	1.72945	1.60387	1.72372	1.36481
BC001226	1.07312	1.12855	2.56832	2.06094	3.77671	1.39028
BC001228	1.16562	1.12776	3.4341	12.5514	5.38506	9.19427
BC001229	1.09686	1.10285	1.88882	6.807	4.28468	4.64221
BC001231	1.16118	1.0991	1.42583	3.19764	1.7226	1.6541
BC001234	1.1665	1.10636	1.49688	3.21573	3.09442	1.89503
BC001235	1.14725	1.07721	1.77689	2.34433	4.64847	1.70078
BC001236	1.1579	1.26705	1.67969	5.13788	2.05774	2.02204
BC001239	1.11634	1.11646	1.47151	1.7967	3.26928	1.74929
BC001240	1.12174	1.09133	1.50337	2.8005	6.92424	1.61823
BC001241	1.13024	1.10526	1.86877	5.95422	2.67643	2.681
BC001243	1.10718	1.09205	1.43255	3.87277	11.0147	2.18427
BC001244	1.08979	1.12384	1.54172	4.85285	3.53475	2.97728
BC001247	1.11973	1.11124	1.35437	2.62148	15.2777	1.91611
BC001250	1.10827	1.16746	2.23269	8.11359	11.5714	6.92322
BC001251	1.10712	1.13236	1.58515	2.93183	5.48399	1.70193
BC001252	1.10646	1.09526	1.47879	2.2564	7.24488	1.85642
BC001254	1.14508	1.11844	2.03938	2.6093	3.36768	2.7888
BC001255	1.09382	1.13082	1.58156	2.8383	28.081	2.16471
BC001256	1.13642	1.09939	1.97468	3.01192	3.88394	1.62475
BC001257	1.14926	1.16208	1.49741	2.40736	9.92348	1.72935
BC001258	1.08793	1.1065	1.43108	3.7605	4.02764	2.20806
BC001259	1.13974	1.12823	1.92157	2.64575	4.35705	1.70283
BC001261	1.09845	1.12233	1.56455	3.70856	4.81953	1.59954
BC001262	1.10955	1.14104	1.53382	2.82354	15.9467	2.08771
BC001264	1.152	1.14768	1.80092	2.11051	2.27418	1.77991
BC001268	1.13512	1.14694	1.46237	2.59361	3.92097	1.55969
BC001271	1.11149	1.10684	1.76226	13.4815	4.72956	2.89304
BC001272	1.09035	1.13907	1.86165	7.3483	15.3973	7.90724
BC001273	1.11766	1.11754	1.51938	2.27037	2.76252	2.03607
BC001274	1.12651	1.09671	1.63313	5.73042	18.244	2.69977
BC001275	1.14981	1.13097	1.69677	4.44023	2.59179	2.36287
BC001276	1.12842	1.12324	1.51027	3.7027	14.5212	1.98918
BC001277	1.10981	1.10625	1.40335	2.53049	9.10482	1.72696
BC001278	1.13786	1.10132	1.45412	3.63353	2.82174	5.87192
BC001279	1.14155	1.15803	2.0025	3.38593	2.8389	2.41874
BC001280	1.10267	1.07718	1.49203	4.9152	3.96729	2.55064
BC001281	1.13692	1.12375	1.95089	3.16617	5.61273	1.85071
BC001282	1.09906	1.11369	1.3965	6.89057	4.00541	2.74503
BC001283	1.11587	1.10981	1.69456	3.59639	12.0475	2.99586
BC001284	1.163	1.11872	2.22883	4.23913	3.35964	4.08492
BC001286	1.11229	1.12701	2.17892	4.89899	3.72873	2.17293
BC001287	1.10158	1.11936	1.51146	1.40386	1.14841	1.14107
BC001288	1.16445	1.12555	1.42134	2.35311	18.6495	1.73822
BC001291	1.1017	1.10806	1.60694	2.84221	3.17572	1.76286
BC001293	1.11731	1.13254	1.98504	5.03528	4.01615	2.59973
BC001294	1.13454	1.16736	1.707	2.5248	2.75036	1.51463
BC001295	1.11935	1.25314	1.93251	3.24132	7.3369	2.14648
BC001297	1.11851	1.10195	1.90044	4.37751	14.5871	1.67018
BC001300	1.1722	1.09295	2.13747	12.1235	4.29267	8.04779
BC001303	1.09792	1.10907	1.9583	13.4953	4.80732	2.44206
BC001304	1.12858	1.13126	1.64421	3.96205	4.98453	2.28426
BC001308	1.10869	1.14472	1.58283	3.69655	27.8791	1.98054
BC001309	1.1477	1.10225	1.47952	7.74581	20.0174	7.38658
BC001310	1.08625	1.2075	1.62907	2.64937	1.76512	1.45093
BC001311	1.10003	1.15904	1.9364	224.927	5.72893	2.27978
BC001312	1.13054	1.11596	1.82151	2.16764	8.01651	1.63142
BC001316	1.10208	1.11006	1.61363	5.49586	16.2085	3.81759
BC001317	1.12128	1.09683	1.68547	4.04978	4.2975	2.95303
BC001318	1.13751	1.12881	1.62364	3.9254	3.35562	1.64444
BC001319	1.11139	1.11723	2.13388	3.36904	3.26217	3.34445
BC001327	1.19346	1.09264	1.56371	4.08822	5.1563	2.18047
BC001331	1.11146	1.08368	1.74354	2.34411	5.22626	1.60631
BC001334	1.11038	1.1851	1.50551	1.73865	2.53386	1.76605
BC001337	1.11909	1.15207	2.16943	2.22505	15.0238	1.74892
BC001338	1.20588	1.11692	1.61312	3.28978	1.34168	1.69977
BC001341	1.13698	1.11296	1.45426	2.16889	4.17124	1.67026
BC001342	1.13277	1.10926	1.57602	2.11601	4.12271	1.57919
BC001344	1.1856	1.11346	1.59798	1.75743	1.67435	1.96863
BC001345	1.1035	1.11273	2.00007	3.53044	4.56427	2.60516
BC001346	1.10129	1.12919	1.95319	7.56984	4.28862	5.69321
BC001964	1.13777	1.10283	1.70158	2.1865	4.95149	1.46844
BC001965	1.116	1.14744	1.55804	2.72633	46.9803	1.98787
BC001966	1.11732	1.21391	3.6982	7.76391	6.35023	2.88321
BC001968	1.12809	1.12359	2.05393	2.075	4.71853	2.29014
BC001970	1.1192	1.09585	2.21776	11.8365	3.7264	6.41749
BC001971	1.12278	1.11638	1.91101	5.25233	8.82249	3.79781
BC001979	1.13253	1.06701	1.70863	7.27919	4.58938	5.14375
BC001980	1.12105	1.15144	1.72083	2.74889	2.63084	2.53489
BC003352	1.12974	1.21029	1.56839	3.47108	1.62505	2.19669
BC003353	1.07262	1.17604	1.59313	1.87833	1.72033	1.50784
BC003354	1.1557	1.12154	1.50432	3.11242	2.9972	1.99747
BC003355	1.10858	1.14809	1.62819	13.4392	14.0776	1.55404
BC003357	1.13322	1.14997	1.51158	2.67039	1.31872	1.85269
BC003358	1.12146	1.12553	5.09428	6.68891	39.3592	4.3439
BC003359	1.12613	1.11113	1.61574	3.89484	3.50781	2.33251
BC003362	1.13661	1.13262	1.8327	2.84244	2.39075	1.42895
BC003364	1.12259	1.16446	1.60842	2.6667	6.81034	1.73632
BC003370	1.16128	1.1813	1.32658	1.39921	1.53053	1.13783
BC003371	1.13076	1.15652	1.37545	1.64387	1.38377	1.64424
BC003373	1.16987	1.15764	1.38452	1.72299	1.28717	1.256
BC003375	1.11747	1.12645	1.73002	2.66862	4.50179	1.59849
BC003376	1.10686	1.0802	1.74492	3.89307	16.4346	1.86483
BC003377	1.07012	1.08126	1.82712	1.77878	1.2621	1.33298
BC003378	1.1305	1.14976	353.103	37.0353	50.1093	41.2276
BC003379	1.08653	1.21622	1.37331	1.44598	1.22034	1.48102
BC003381	1.10266	1.13988	1.23165	1.88645	1.55274	1.75021
BC003382	1.1035	1.08503	1.84796	5.93971	19.7782	3.10052
BC003383	1.09429	1.1307	1.60158	10.5978	5.87184	6.10416
BC003384	1.15704	1.19905	1.73403	1.29246	1.15128	1.19326
BC003387	1.10846	1.10524	1.60552	3.68998	2.5591	2.12946
BC003388	1.07386	1.10904	1.20973	1.43098	1.12132	1.19792
BC003389	1.12055	1.12719	1.42539	4.3541	12.3266	2.46417
BC003390	1.17989	1.1158	1.5888	7.48722	4.22521	6.25099
BC003394	1.11951	1.09579	4.03051	4.21406	4.47763	2.78197
BC003395	1.09554	1.14924	2.13248	2.5621	13.6959	1.72829
BC003397	1.14425	1.10349	1.52024	9.88904	4.42576	5.53876
BC003398	1.15341	1.13569	1.38488	3.41216	5.42271	2.86785
BC003400	1.21633	1.11701	1.31965	2.4792	4.26218	1.47512
BC003402	1.09276	1.18695	6.83276	2.98632	44.6871	2.11017
BC003408	1.11184	1.09935	1.73073	3.58183	4.62073	2.07956
BC003410	1.17344	1.11389	1.86743	58.4965	2.73368	1.82601
BC003412	1.11882	1.20027	1.34	1.59225	1.59089	1.4022
BC003413	1.14718	1.11363	1.7071	11.1477	6.31975	9.01508
BC003417	1.11008	1.11532	1.76374	2.34069	3.51001	2.40105
BC003418	1.11806	1.10062	2.05142	4.77008	5.33553	4.08339
BC003682	1.12468	1.12382	2.83324	26.375	19.2746	17.4383
BC003684	1.12997	1.42285	3.02053	11.5681	6.05669	6.77756
BC003685	1.14124	1.16439	1.98052	26.2099	2.4781	2.17048
BC003690	1.14675	1.09805	1.74283	4.29808	5.72602	1.9852
BC003701	1.10592	1.12201	1.59462	2.4039	236.273	1.89054
BC004816	1.14031	1.10868	1.35564	2.0181	4.08986	1.72256
BC004818	1.13387	1.11291	1.99056	3.75322	10.4391	2.97881
BC004819	1.09502	1.1256	1.79894	8.65533	7.26754	4.81486
BC005700	1.15208	1.1024	2.1865	33.3518	33.9416	17.0335
BC006769	1.14424	1.12461	1.49724	3.83067	67.4087	2.80364
BC006772	1.13205	1.07428	3.09399	1.969	1.51386	1.57139
BC006781	1.16063	1.13212	1.14034	2.25425	1.56766	1.65344
BC006791	1.14643	1.19338	1.77552	1.93758	2.23799	1.62265
BC006794	1.16094	1.21447	2.21959	1.58865	1.2544	1.63065
BC006795	1.15453	1.12638	1.38309	4.55978	2.55507	2.15928
BC006804	1.12121	1.10723	1.7077	6.89976	14.4043	3.29948
BC006807	1.10876	1.20262	1.34521	1.80993	1.19985	1.35166
BC006808	1.17228	1.25001	1.5492	3.17281	4.21452	1.90809
BC006811	1.12156	1.08592	1.57792	1.85883	3.47997	1.78247
BC006818	1.1075	1.10716	1.75935	3.51153	4.95473	2.14909
BC006819	1.10629	1.0755	1.3198	1.26202	1.21446	1.13151
BC006821	1.11004	1.18906	1.21914	2.14079	2.06112	1.39648
BC006823	1.08416	1.11176	1.5544	1.96751	3.23524	1.46079
BC006825	1.15509	1.17596	1.73007	5.04782	7.69136	3.10904
BC006831	1.15674	1.12687	1.48305	27.4069	6.97028	3.36859
BC006832	1.14311	1.15722	2.32111	12.4321	60.4355	10.6181
BC006837	1.09346	1.12818	1.7522	4.32269	10.5146	2.79024
BC006838	1.12301	1.12384	1.62125	5.47418	8.08008	3.26029
BC007121	1.08822	1.09714	1.81774	31.4714	7.6878	2.42827
BC007122	1.11982	1.14958	1.30153	2.55932	9.53385	1.69597
BC007123	1.11911	1.11639	1.46308	4.05684	14.4739	2.29147
BC008087	1.13715	1.11398	1.70514	2.81181	3.46622	2.02987
BC008090	1.1669	1.14319	2.11181	2.56844	5.99482	1.71778
BC008091	1.1636	1.1229	1.52117	3.85752	1.85827	2.95734
BC008145	1.12914	1.15561	1.54143	3.05446	2.60316	1.42364
BC008146	1.08234	1.14221	1.57902	2.54047	2.59532	1.59595
BC008149	1.1032	1.10549	1.42722	4.86076	3.13623	1.45006
BC008151	1.16117	1.09622	1.63682	2.44797	5.55145	1.93957
BC008180	1.12759	1.1107	1.85504	5.61765	5.71984	5.07373
BC008182	1.11465	1.15442	5.8982	5.97041	4.92834	1.92107
BC008183	1.11011	1.10687	1.35971	3.4116	1.96409	1.48748
BC008185	1.08896	1.13203	1.46821	3.52119	2.12308	1.44211
BC008194	1.12643	1.07881	2.15747	3.44215	93.9874	2.53901
BC008196	1.17731	1.11574	1.70244	2.91337	1.67042	1.34836
BC008197	1.10152	1.13206	1.82942	3.04756	12.8776	1.7219
BC008200	1.15939	1.12689	1.81895	2.81227	4.21799	2.435
BC008201	1.15539	1.12226	1.5324	4.98184	1.96938	1.61588
BC008202	1.1175	1.13195	1.27033	2.6179	3.16891	1.79952
BC008203	1.16943	1.10329	2.75479	3.43035	2.68101	1.62726
BC008205	1.07317	1.15534	2.00671	8.0608	2.36007	1.36108
BC008212	1.15204	1.14704	1.57154	5.91316	2.35753	3.05135
BC008214	1.15706	1.1064	1.79805	3.16042	1.97607	1.53434
BC008215	1.1264	1.13039	1.91649	2.61411	2.71695	2.12242
BC008219	1.18672	1.14464	1.74896	2.63484	3.99801	1.85095
BC008226	1.10297	1.16619	1.55433	9.7796	2.47672	4.56241
BC008235	1.08998	1.11153	1.67119	7.47872	7.02593	4.81407
BC008246	1.09575	1.11548	1.85344	9.21411	2.31903	1.99397
BC008250	1.16807	1.13766	1.73571	2.35148	1.52865	1.37566
BC008251	1.11777	1.10891	1.71044	3.13696	3.41156	1.87671
BC008253	1.16155	1.11156	2.04997	2.35433	1.71182	1.68466
BC008254	1.13577	1.10746	2.15939	2.63174	2.25474	1.99162
BC008506	1.09888	1.2083	2.41991	9.58997	17.6605	2.64017
BC008567	1.14444	1.11146	1.74778	5.29911	4.47603	3.48019
BC008568	1.12349	1.11253	1.69062	2.23734	3.2028	1.78214
BC008569	1.1025	1.13233	1.38861	6.2482	6.2403	3.93433
BC008572	1.133	1.15568	11.5926	16.6152	8.3864	10.2372
BC008573	1.17351	1.14312	1.58154	2.19743	2.51291	2.2989
BC008584	1.14235	1.09685	1.52597	3.04092	5.7001	1.95019
BC008600	1.11658	1.21353	18.1135	41.0096	1.24946	28.2119
BC008602	1.18153	1.0899	1.57756	2.65453	6.27488	1.41347
BC008603	1.17025	1.18095	2.26709	1.56149	1.23534	1.26027
BC008604	1.13815	1.10343	1.57715	3.8753	3.99775	1.57053
BC008605	1.11026	1.09661	1.95269	3.74568	4.26874	2.22374
BC008607	1.16354	1.19721	1.48054	1.88921	1.37623	1.64226
BC008608	1.11031	1.08942	1.83782	27.6304	4.82922	1.59119
BC008611	1.13202	1.11757	10.6334	9.1194	9.19231	6.87761
BC008613	1.1192	1.12625	3.10709	12.5179	2.07903	6.69379
BC008618	1.09831	1.1064	2.12517	2.39263	4.99656	2.02042
BC008621	1.13807	1.2057	1.26974	2.82407	1.78377	1.49231
BC008624	1.10523	1.13003	1.56842	3.49471	9.90929	2.23517
BC008625	1.12063	1.12415	9.21558	2.58464	5.68058	2.76656
BC008629	1.12819	1.08947	1.63483	3.02373	4.43238	2.15141
BC008631	1.14467	1.12216	1.96909	3.70669	5.63846	2.7318
BC008632	1.15282	1.09285	2.13525	3.26496	7.07629	1.86785
BC008634	1.16507	1.11706	1.70954	19.744	3.87875	1.66717
BC008641	1.11036	1.18402	1.6821	3.72287	1.60769	1.88556
BC008650	1.11674	1.12635	1.87561	2.35874	2.10468	1.78807
BC008651	1.13592	1.20385	2.18285	1.56067	1.57339	1.4955
BC008652	1.1065	1.09659	3.50848	6.27489	3.14109	5.03593
BC008654	1.09189	1.09626	1.5757	2.57533	4.0816	1.99551
BC008656	1.11544	1.10275	1.3687	1.7925	3.55452	1.65048
BC008662	1.20317	1.11553	1.6671	6.24468	1.65306	3.16823
BC008663	1.1631	1.18339	1.55132	1.63732	1.45111	1.47274
BC008664	1.13572	1.1175	1.72384	2.83185	2.52944	1.71577
BC008666	1.12612	1.11334	1.72955	13.9255	3.85888	1.70654
BC008667	1.13566	1.21022	1.45758	4.72254	8.85273	3.39211
BC008668	1.12375	1.09307	1.65566	4.07619	4.78458	1.92602
BC008669	1.12775	1.09939	2.59717	4.42058	6.53349	3.67159
BC008671	1.14679	1.10499	1.4377	2.62806	2.56029	1.89945
BC008673	1.16779	1.1116	1.93309	70.4839	1.80189	2.3096
BC008675	1.08891	1.09057	1.83806	11.2899	6.19901	1.94583
BC008678	1.11641	1.10214	1.62403	5.52813	4.16193	2.57865
BC008679	1.14216	1.13419	1.38568	2.82247	5.16165	1.61894
BC008680	1.12835	1.12043	2.33062	76.3845	4.07518	1.76519
BC008682	1.10339	1.09646	1.9956	7.93022	3.96373	2.49447
BC008684	1.11457	1.10492	1.75835	5.62922	4.7822	3.55916
BC008685	1.14466	1.19528	1.16626	3.21342	1.31369	2.15701
BC008686	1.13417	1.10974	1.75006	2.98202	5.14878	2.42563
BC008688	1.13217	1.1159	1.54955	2.39822	3.49664	1.81663
BC008689	1.15529	1.11441	1.43373	2.16778	2.01894	1.51405
BC008690	1.22093	1.24587	1.67822	2.87029	3.03438	3.22788
BC008691	1.1118	1.11963	1.74626	4.87437	7.68366	2.30876
BC008972	1.1825	1.11997	1.24775	1.50646	2.8458	1.61135
BC008973	1.1353	1.10112	1.98569	11.8136	6.54066	1.64496
BC008976	1.11214	1.11017	1.80124	4.99034	1.67449	2.50429
BC008979	1.14071	1.11943	1.6391	4.01027	4.16764	3.01411
BC008981	1.15345	1.12659	1.47464	3.22631	1.68114	1.85007
BC008982	1.11742	1.12563	2.31014	8.99092	4.11677	5.49548
BC008984	1.12049	1.11813	2.62495	1270.41	4.61618	3.53098
BC008986	1.1277	1.18933	2.05634	1.5603	2.00425	1.46837
BC008988	1.13092	1.13845	1.59039	3.89044	4.43969	1.51175
BC008990	1.15969	1.12243	1.51003	1.92801	2.39422	1.77421
BC008991	1.08914	1.15918	2.11807	6.99289	6.34746	2.19594
BC008992	1.13511	1.12576	2.0187	6.13847	6.75	3.23165
BC008993	1.18585	1.09598	1.7476	2.35842	2.13201	1.62858
BC009010	1.14383	1.10776	1.74198	2.18275	1.99455	2.62712
BC009011	1.12044	1.09645	1.93096	2.8548	4.19185	2.55808
BC009012	1.09462	1.09463	1.6426	3.74954	2.42108	2.12666
BC009014	1.19569	1.10431	1.33208	4.16342	2.70087	1.72104
BC009015	1.15216	1.12036	1.35872	2.89156	3.22768	2.22355
BC009016	1.17827	1.15059	2.44951	7.7267	2.5532	2.70043
BC009017	1.16313	1.18972	3.34306	2.28811	1.61098	1.427
BC009025	1.18359	1.13399	1.46198	7.95494	2.98245	3.93346
BC009026	1.15696	1.10998	1.72054	3.08213	2.22078	1.44791
BC009031	1.15062	1.11127	1.71084	2.97758	3.63841	1.91107
BC009037	1.14912	1.1415	1.58628	117.553	1.76952	3.84769
BC009039	1.09313	1.0926	1.33827	2.30756	2.19238	1.7607
BC009040	1.14162	1.10586	1.71696	5.02972	3.10892	1.85467
BC009041	1.10357	1.12246	1.73258	4.32478	4.17826	2.9245
BC009046	1.13616	1.0992	2.0484	5.57412	2.77402	5.81213
BC009047	1.1103	1.11531	1.49689	2.44257	3.82701	1.71962
BC009048	1.10534	1.10478	2.12586	39.8785	3.67345	2.59557
BC009049	1.14964	1.15464	1.36511	15.3777	2.32288	3.52267
BC009051	1.12734	1.12029	2.99629	4.85055	2.33275	2.01482
BC009054	1.15084	1.1128	1.67666	2.58797	2.15091	1.36595
BC009055	1.1207	1.10136	1.37861	2.90352	7.88988	1.78438
BC009073	1.13727	1.09616	1.54776	2.01886	2.21278	1.54715
BC009074	1.14654	1.10253	1.39212	4.13891	2.69327	3.30784
BC009077	1.16083	1.10487	2.3297	3.71128	2.92409	2.75854
BC009078	1.15223	1.14082	1.7252	1.72181	1.7496	1.8271
BC009081	1.13721	1.11404	1.52886	1.64239	4.05057	2.10541
BC009084	1.1061	1.09715	1.49874	1.99818	2.66393	1.47382
BC009523	1.13654	1.12439	1.87711	7.47245	1.64418	3.39327
BC009524	1.18382	1.17762	1.34229	1.51866	1.2545	1.24934
BC009529	1.0732	1.19921	1.42383	7.73963	2.06069	2.56755
BC009545	1.1069	1.0934	1.75558	3.21759	2.66247	1.68172
BC009552	1.08206	1.21223	1.53688	1.63212	1.52374	1.3678
BC009553	1.12736	1.11082	1.95929	5.45371	4.52719	1.80223
BC009561	1.16679	1.23095	1.23629	1.63349	1.33059	1.34354
BC009614	1.14537	1.1101	1.31498	4.99637	2.56173	2.54335
BC009617	1.0889	1.19295	1.80225	27.5392	5.53276	1.44764
BC009618	1.15112	1.12759	1.43342	3.36447	1.84365	1.86221
BC009620	1.13531	1.16452	1.19217	1.39942	1.42184	1.42198
BC009621	1.18641	1.11934	2.76708	10.4014	1.91405	4.1844
BC009623	1.15974	1.10295	3.25091	5.32064	2.74896	3.3115
BC009624	1.13803	1.14531	1.71073	3.14744	1.85714	3.4456
BC009631	1.18751	1.12429	1.36725	2.336	1.97695	1.72464
BC009642	1.18241	1.12748	1.36105	2.08309	5.28667	2.24743
BC009644	1.08347	1.16225	1.48841	2.70787	7.4022	1.42269
BC009670	1.09764	1.12027	4.56532	3.84842	5.80978	2.84554
BC009671	1.17823	1.12012	1.38451	2.74298	1.94354	1.66127
BC009672	1.13212	1.1167	2.13849	3.35044	3.35473	1.66205
BC009674	1.14215	1.11122	1.54754	2.13661	3.18966	1.49199
BC009675	1.09704	1.10836	1.39426	5.30674	8.906	3.30637
BC009678	1.10621	1.20924	1.39355	1.43983	1.2256	1.31008
BC009679	1.16479	1.11688	1.58051	1.64718	1.97658	1.42646
BC009680	1.10823	1.11736	1.73798	1.92466	2.39603	1.25653
BC009681	1.1722	1.15916	1.5415	3.04215	1.60344	2.21961
BC009684	1.08947	1.10858	1.37417	2.5213	5.2953	1.75285
BC009685	1.16842	1.13052	1.38265	12.0334	4.23588	5.84699
BC009686	1.12746	1.19982	1.15395	1.49358	1.64121	1.40566
BC009689	1.10388	1.11278	1.38679	22.244	5.26193	12.407
BC009693	1.09579	1.1794	1.59603	4.28523	5.07054	2.81478
BC009694	1.08567	1.17475	1.4721	2.23586	1.37843	1.66647
BC009696	1.15037	1.21223	6.06592	2.62614	3.05755	2.8664
BC009697	1.1894	1.11348	1.83305	1.42388	4.87197	1.39097
BC009699	1.11327	1.20048	2.26625	28.3931	1.49749	1.45034
BC009701	1.12958	1.08282	1.59492	2.40276	3.35496	1.94754
BC009703	1.104	1.19768	1.23958	2.27074	1.59015	1.32981
BC009704	1.13851	1.12917	2.34062	8.85776	4.03111	1.51981
BC009707	1.08221	1.20037	2.03377	1.54428	1.85283	1.78302
BC009708	1.16143	1.1809	1.70745	1.66599	1.57302	1.4019
BC009709	1.12745	1.17319	2.06721	1.95304	1.57136	1.52218
BC009710	1.10041	1.18466	1.41904	1.28887	1.24664	1.57021
BC009711	1.123	1.15076	1.47831	3.15163	1.5925	2.04858
BC009712	1.11043	1.12803	1.43595	2.12442	1.67634	1.86565
BC009713	1.09877	1.18876	1.44494	1.78788	3.0221	1.44301
BC009714	1.21095	1.12745	2.10749	16.2549	1.98219	1.51222
BC009715	1.1607	1.14762	1.57693	6.70991	2.64462	1.67895
BC009716	1.06984	1.23983	1.28074	2.99798	1.82838	3.24214
BC009717	1.08416	1.15596	1.44605	2.50421	1.27725	1.63466
BC009718	1.13061	1.18189	1.48797	3.57886	1.24133	1.79738
BC009719	1.10083	1.15528	1.46686	3.33211	6.40389	2.14589
BC009720	1.10247	1.13101	2.04226	4.22905	5.20115	2.2484
BC009722	1.10616	1.20503	1.65288	1.64016	1.1779	1.4564
BC009726	1.13038	1.22384	8.47826	33.9464	4.29588	6.07476
BC009727	1.13474	1.11928	1.82214	169.584	2.51477	1.88274
BC009731	1.11575	1.09781	1.78045	2.2455	3.21285	1.5195
BC009734	1.12477	1.10841	1.3875	2.25899	6.18836	1.66766
BC009738	1.19568	1.10321	1.76775	1.58631	2.47082	1.71664
BC010439	1.14086	1.09381	1.62605	7.81168	9.66868	7.73609
BC010446	1.1412	1.11984	1.62238	4.35354	1.87125	1.61607
BC010449	1.1416	1.09825	1.809	3.29649	5.45896	2.12618
BC010450	1.102	1.16869	1.93581	9.51499	11.8175	2.23923
BC010456	1.16697	1.13816	1.48321	2.0774	8.06746	1.64669
BC010458	1.11004	1.11991	1.78624	4.07214	2.91344	3.40076
BC010460	1.12164	1.1314	2.08161	6.89859	7.99727	3.42638
BC010463	1.07626	1.10343	1.59329	3.99502	5.42148	3.2057
BC010464	1.12041	1.08452	1.60498	4.97301	4.65706	2.67914
BC010466	1.09732	1.1057	2.42243	29.7979	31.0465	5.0482
BC010469	1.09489	1.16939	1.73187	3.27376	8.08029	2.45561
BC010522	1.1177	1.12236	2.09706	8.84025	8.9492	6.63174
BC010537	1.17199	1.1041	1.39653	11.8817	15.5654	5.96291
BC010569	1.14845	1.144	1.76763	3.96474	3.22725	1.93933
BC010570	1.14138	1.14135	2.08464	2.57492	4.19525	1.7553
BC010571	1.10318	1.08492	1.51276	6.61345	10.0344	1.98757
BC010576	1.10483	1.12301	3.32719	8.66732	6.84264	5.11393
BC010609	1.1173	1.1487	8.84832	4.50982	17.6069	7.32719
BC010611	1.14779	1.1072	1.74223	4.8916	11.175	2.31032
BC010616	1.10016	1.11203	2.05482	4.99214	3.54958	2.32424
BC010618	1.11278	1.12436	3.8973	8.34437	2.19223	5.64589
BC010620	1.08826	1.11903	1.49284	5.68619	15.2415	3.63775
BC010623	1.13142	1.12161	1.70612	4.01372	20.421	2.0485
BC010626	1.10065	1.09884	1.38296	2.47	5.31748	1.85844
BC010628	1.10087	1.11724	1.78316	4.8686	13.835	1.86268
BC010629	1.1172	1.14005	1.71673	4.16512	13.5644	2.11601
BC010632	1.08736	1.09664	2.6547	4.32701	8.66874	3.53522
BC010634	1.09229	1.08967	1.7325	1.86955	4.62833	1.44347
BC010640	1.09994	1.12931	1.75466	12.3399	6.90143	7.29583
BC010641	1.09657	1.15969	2.06392	6.15698	14.7554	3.21107
BC010647	1.09098	1.08529	1.7682	16.6221	2.91116	13.8235
BC010648	1.10413	1.10884	1.90488	3.60282	4.31245	3.08098
BC010649	1.09904	1.07138	1.80241	5.18081	7.82564	5.7789
BC010652	1.11503	1.10569	1.45567	3.15015	8.67992	2.50865
BC010653	1.11904	1.08541	2.04246	5.27012	7.52458	3.10327
BC010658	1.12307	1.10162	1.36264	3.51184	8.64116	2.15945
BC010659	1.10893	1.08201	2.26114	34.5207	11.5218	1.89493
BC010661	1.09042	1.14231	1.62479	6.09019	43.1069	7.84987
BC010662	1.11481	1.10428	2.07231	1.97924	7.48364	2.11371
BC010665	1.17374	1.14338	1.41676	4.66123	1.87671	1.68078
BC010668	1.11329	1.08153	1.64724	5.12669	9.73654	1.94998
BC010671	1.09876	1.11664	1.93264	3.70354	4.84955	1.78847
BC010681	1.11151	1.09877	2.5302	9.42511	22.1546	4.34472
BC010689	1.10747	1.09297	1.68227	3.28707	3.56145	1.83772
BC010691	1.11543	1.0924	1.56344	4.60343	5.67856	1.80839
BC010692	1.1098	1.07784	2.29149	3.96627	41.154	2.0121
BC010697	1.0874	1.1175	2.31993	5.92789	5.34121	4.33464
BC010698	1.09948	1.08821	2.34308	7.50889	38.5419	4.48788
BC010701	1.14851	1.0877	1.47402	2.54015	16.6828	1.72299
BC010703	1.13067	1.08553	1.62469	6.00931	6.64769	3.58588
BC010704	1.10153	1.09427	1.64946	2.77261	6.70606	2.71979
BC010708	1.07912	1.10312	1.51848	4.34896	7.36774	2.43983
BC010734	1.12153	1.10243	1.25735	2.32926	7.98425	2.07548
BC010738	1.14588	1.12822	1.48346	1.86174	3.05954	1.75189
BC010739	1.15367	1.29065	1.78987	3.99894	4.56438	1.7421
BC010740	1.10615	1.10384	1.63218	2.31163	3.87014	1.7747
BC010743	1.12089	1.08456	1.8033	4.70867	7.92028	2.10624
BC010744	1.16518	1.21462	1.97861	10.462	1.57828	5.33615
BC010849	1.12561	1.12805	2.5879	12.6438	27.3445	7.32982
BC010850	1.14721	1.13587	2.82491	2.61274	2.4141	2.23411
BC010852	1.19093	1.11393	2.87509	7.30484	3.48854	1.86323
BC010854	1.08414	1.13343	1.69599	2.67543	6.52628	1.97688
BC010855	1.19863	1.1549	1.49255	3.38187	2.11696	2.23808
BC010856	1.09554	1.10945	1.3913	3.60408	5.50744	1.64655
BC010857	1.20746	1.11226	1.8522	3.36195	2.80624	1.6673
BC010858	1.1468	1.12296	1.47586	2.13563	7.72842	1.58824
BC010859	1.12112	1.07745	1.6941	6.56196	4.79186	1.82083
BC010860	1.11909	1.09291	1.58992	2.41931	5.33363	1.8193
BC010861	1.14371	1.12037	1.69201	3.56534	3.44871	1.80323
BC010862	1.12585	1.14416	1.75038	7.55695	4.18779	5.69504
BC010866	1.148	1.12968	1.3407	2.15049	1.98482	1.37217
BC010868	1.10171	1.17001	2.07214	9.2375	4.08647	6.69996
BC010874	1.12315	1.11172	1.48403	4.33303	2.0465	2.2953
BC010876	1.10039	1.12306	1.6847	4.2309	3.5326	1.94163
BC011047	1.11809	1.14511	1.91402	36.2235	8.50289	2.09709
BC011049	1.10838	1.09235	1.70508	5.19351	7.54063	2.2742
BC011051	1.12615	1.07853	1.61467	4.13956	6.82196	2.38606
BC011054	1.12351	1.0759	2.04545	3.51912	16.7207	2.43672
BC011057	1.0999	1.11023	1.87988	11.4061	6.30447	1.93549
BC011175	1.09745	1.12678	1.8	1.23026	1.2336	1.29273
BC011249	1.1032	1.11932	1.53054	2.13847	1.86724	1.53553
BC011262	1.11151	1.21881	1.5221	2.48232	1.79873	1.82468
BC011263	1.15516	1.08572	2.16613	73.5226	39.072	3.12358
BC011268	1.12866	1.11724	1.61391	4.15573	13.47	3.44585
BC011348	1.11351	1.08186	1.67325	4.81038	3.59698	3.71526
BC011350	1.11742	1.0809	2.41515	849.486	16.8485	2.98184
BC011353	1.11232	1.08434	1.77596	2.89424	4.11333	1.74031
BC011355	1.11723	1.09566	1.57555	5.0996	23.2741	1.73937
BC011361	1.11281	1.08484	1.65596	8.11746	5.19178	1.62985
BC011362	1.11786	1.08418	1.63568	8.1805	8.19858	1.73294
BC011363	1.13504	1.08523	1.79393	2.65227	14.3133	1.66275
BC011368	1.10883	1.11045	1.84626	6.55956	6.02452	1.71196
BC011369	1.09423	1.08977	1.53634	3.11915	4.57166	2.71263
BC011371	1.10336	1.09987	1.86372	5.94765	6.34258	2.54666
BC011372	1.12261	1.10358	2.57985	7.51616	41.5894	4.90099
BC011375	1.11121	1.09221	1.86523	3.04286	32.3175	1.7062
BC011377	1.09673	1.08316	1.38458	2.88634	20.2307	1.58656
BC011379	1.11587	1.08329	2.74477	9.41301	26.762	2.7601
BC011380	1.11981	1.09543	1.59649	9.51678	5.50579	1.63168
BC011381	1.12871	1.06478	1.64508	4.02431	4.62083	1.9659
BC011384	1.0961	1.15271	1.52899	1.77189	3.98693	1.54318
BC011387	1.11781	1.08107	1.46144	2.62444	3.89108	1.77381
BC011392	1.12741	1.08214	1.64682	8.55332	4.10101	4.49345
BC011393	1.10859	1.09101	2.20407	7.53793	12.1867	2.13684
BC011394	1.11468	1.09627	2.30958	7.52173	23.59	1.94379
BC011396	1.11753	1.08469	1.38176	2.65783	12.281	1.87517
BC011399	1.09587	1.07197	1.81185	2.65877	10.7729	1.61321
BC011400	1.14317	1.10627	2.02702	23.6669	6.18831	13.7889
BC011402	1.15987	1.08591	1.47352	3.84682	11.7729	1.428
BC011404	1.10569	1.06255	1.68655	2.62502	7.74328	1.93273
BC011405	1.09234	1.11483	1.5374	3.24495	6.02737	2.31589
BC011408	1.09933	1.08623	1.71808	3.914	3.13161	2.80419
BC011414	1.10944	1.09271	1.63893	5.98697	3.11528	2.48325
BC011418	1.10395	1.06477	1.62687	6.23844	9.27911	3.41621
BC011453	1.10844	1.12996	1.64882	33.6936	1.98461	2.01412
BC011454	1.09644	1.0753	1.65597	19.3453	29.9896	9.58502
BC011460	1.10961	1.09897	1.77306	2.72088	1.84157	2.08037
BC011502	1.1113	1.09308	2.8293	3.79786	3.84849	2.87452
BC011515	1.13062	1.11677	2.26486	1.81078	3.15724	1.37053
BC011517	1.12807	1.21879	1.58349	48.0762	1.93424	1.45589
BC011519	1.14626	1.08075	1.43822	2.33056	5.7431	1.62519
BC011520	1.14729	1.11899	8.48247	460.841	15.862	149.776
BC011523	1.14662	1.152	1.80589	2.5521	23.7862	1.81929
BC011524	1.19604	1.09381	1.57666	15.0011	6.05725	9.98834
BC011526	1.10427	1.11168	1.45857	3.97662	12.7561	1.73715
BC011534	1.12425	1.12443	1.60095	8.86676	34.4097	3.51826
BC011538	1.12765	1.0749	1.61518	3.26224	3.4682	2.8316
BC011539	1.11646	1.07669	1.8231	2.14082	13.9685	1.96813
BC011948	1.11663	1.1175	27.8759	13.7232	2.84729	10.4351
BC012037	1.1375	1.09271	2.14685	15.6051	11.5036	15.6721
BC012040	1.1269	1.09518	1.64382	2.59625	8.36346	1.85551
BC012201	1.11087	1.09492	2.26865	4.55743	4.57953	2.79453
BC012304	1.10779	1.14173	1.82747	6.36226	8.10307	2.29954
BC012850	1.10076	1.09949	1.6157	3.03914	13.9182	2.69826
BC012860	1.09947	1.10137	2.23892	2.29334	3.24832	1.90617
BC012895	1.11348	1.09717	1.5913	8.80455	3.54684	5.35723
BC012925	1.09808	1.09293	5.96091	14.0584	24.5238	3.61347
BC012932	1.0988	1.10156	1.33215	2.23613	11.761	1.54014
BC012942	1.11491	1.10972	1.74789	3.67051	38.8358	2.26677
BC012944	1.1147	1.11321	1.58729	11.2242	1.87827	13.4142
BC013045	1.10352	1.08637	2.32959	6.86073	10.6313	2.00184
BC013073	1.09948	1.11923	229.482	467.531	93.0126	159.947
BC013142	1.09127	1.09708	2.46939	7.23843	5.01287	4.62697
BC013155	1.15699	1.18864	1.54798	1.57267	1.2595	1.33869
BC013158	1.12078	1.09309	1.63057	10.6529	3.57345	2.15429
BC013426	1.11782	1.11434	1.69555	6.19677	13.6589	1.91365
BC013428	1.12724	1.10181	2.32913	4.28285	23.6449	2.18869
BC013433	1.11985	1.12624	1.60187	3.2239	4.48399	1.71457
BC013435	1.11076	1.13131	3.06961	8.58591	26.2144	9.98609
BC013436	1.1322	1.12313	1.5639	5.27592	2.75356	1.48228
BC013437	1.10267	1.196	1.98076	5.04813	10.7429	3.15347
BC013566	1.14344	1.10527	1.46303	7.69804	3.00024	6.76925
BC013567	1.11335	1.10919	1.5149	2.67075	2.51995	1.92792
BC013569	1.16538	1.2141	1.33955	2.74542	1.51404	1.26567
BC013572	1.12197	1.12364	1.66761	3.52199	3.45246	2.2125
BC013575	1.11826	1.09043	1.5945	2.70105	4.99531	1.87438
BC013577	1.09453	1.12223	2.48747	7.72929	10.0335	5.94491
BC013581	1.11536	1.14105	1.95042	2.81017	5.29385	2.38666
BC013584	1.10054	1.09019	1.55179	2.66832	13.5882	2.62073
BC013585	1.12598	1.12629	1.99867	5.02883	4.3748	4.22907
BC013587	1.18604	1.12161	1.50497	4.6431	2.24386	1.40884
BC013588	1.10859	1.22913	1.92382	1.82235	2.34894	1.67286
BC013589	1.11032	1.11542	1.74777	4.55519	8.34393	3.72069
BC013590	1.10795	1.09365	1.72707	3.60699	7.17094	2.60144
BC013592	1.08844	1.11422	1.45136	3.12304	11.8781	1.95493
BC013596	1.09266	1.10488	1.70827	2.29219	11.2746	1.93863
BC013597	1.13736	1.07217	1.61409	3.65379	5.73594	1.97964
BC013609	1.12822	1.09288	1.71492	3.59205	17.36	2.16404
BC013693	1.17273	1.09125	1.52758	3.40543	3.73593	2.10339
BC013748	1.14289	1.1218	2.66384	3.04617	3.32673	2.371
BC013760	1.13468	1.07807	1.65783	4.27441	3.25173	4.09825
BC013781	1.11989	1.08569	1.67733	2.97312	8.78439	1.67113
BC013788	1.11873	1.20519	2.77805	4.12893	45.0974	1.93943
BC014787	1.1251	1.09241	1.78845	3.44412	1.94985	2.00381
BC014789	1.10754	1.11437	2.0183	3.40314	32.481	1.91427
BC014846	1.11036	1.11934	1.62699	5.13018	4.68101	1.79976
BC014881	1.14561	1.11266	1.3729	2.96108	3.67379	2.01086
BC014885	1.16771	1.17284	1.90268	1.62431	1.22012	1.3549
BC014887	1.10587	1.13675	1.69169	3.89175	10.9043	1.94837
BC014888	1.11732	1.19486	1.59915	6.22229	35.5467	3.125
BC014889	1.10318	1.09045	1.57434	6.76809	7.14129	2.61674
BC014890	1.14322	1.08551	1.64285	5.3597	2.47294	2.89444
BC014891	1.17727	1.12477	1.4688	4.13107	5.91894	1.74383
BC014894	1.12889	1.08195	1.49954	5.3735	3.87157	1.73949
BC014897	1.11334	1.15281	1.66321	4.01026	5.85847	1.592
BC014900	1.1119	1.08877	1.72725	2.68839	8.78078	1.68509
BC014904	1.10511	1.13556	1.47764	4.1414	6.41781	1.73722
BC014907	1.13221	1.08967	1.81169	4.67947	4.50295	1.89166
BC014913	1.13085	1.07365	1.86112	6.45056	61.1144	3.71445
BC014916	1.1258	1.10124	1.60376	2.95661	7.86859	1.8002
BC014918	1.12584	1.09604	1.66443	2.18428	5.78971	1.68556
BC014919	1.10766	1.12173	1.9031	1.69259	3.14472	1.75508
BC014923	1.13519	1.10746	1.72088	8.05345	5.88719	2.25779
BC014924	1.11125	1.11442	1.76518	2.56982	8.94333	2.27389
BC014928	1.09387	1.09102	1.72549	1.77677	4.16066	1.61164
BC014940	1.10021	1.08391	1.50183	4.93666	4.87191	1.74954
BC015012	1.13111	1.09621	1.41435	7.15845	4.78786	3.13839
BC015016	1.13838	1.10076	1.50026	4.27795	18.115	1.89274
BC015017	1.10698	1.11317	1.32125	2.47046	3.75923	1.45454
BC015018	1.12444	1.09463	1.69673	6.41762	4.23711	3.9597
BC015022	1.08613	1.13441	1.44392	2.47614	11.388	2.64253
BC015027	1.15686	1.12395	1.8305	3.54182	3.39704	2.1217
BC015028	1.12441	1.09313	1.5747	40.1184	12.2367	22.1429
BC015032	1.10461	1.14026	3.27982	43.4059	15.199	27.5618
BC015033	1.13194	1.10606	1.58217	2.37989	12.4753	1.52053
BC015037	1.13742	1.1028	2.05018	105.665	12.7782	2.4357
BC015038	1.15617	1.17523	4.24327	7.7529	47.0462	5.88763
BC015039	1.20791	1.13043	17.8312	152.703	2251	161.317
BC015041	1.10529	1.09316	1.55349	6.81667	8.24078	1.70159
BC015044	1.11113	1.09164	1.79373	4.67389	7.41572	1.98676
BC015045	1.12316	1.1173	1.45774	2.0323	2.24839	1.79644
BC015049	1.11826	1.09463	1.56604	5.67437	74.6667	2.51022
BC015050	1.11335	1.10406	1.73084	11.9484	2.76066	2.61326
BC015052	1.12855	1.1369	2.44556	4.29875	18.1369	2.8391
BC015054	1.08608	1.1336	1.65118	3.23773	10.4339	1.76777
BC015056	1.16926	1.11401	1.68504	1.57628	2.53021	1.32483
BC015165	1.29253	1.11722	1.88071	10.8292	5.96993	5.75492
BC015171	1.12004	1.11673	2.77087	2770.72	14.0505	3.34088
BC015202	1.1139	1.09768	1.65493	4.1285	1.94247	1.90498
BC015231	1.11389	1.10745	1.60589	5.9453	10.2317	2.79077
BC015236	1.18741	1.1072	1.54586	5.78999	2.42055	2.83278
BC015474	1.09886	1.13778	1.56624	2.50413	4.29315	1.65164
BC015489	1.11698	1.13029	2.00192	6.08757	28.4956	5.41853
BC015490	1.16977	1.1107	5.17697	7.5809	3.76905	4.66728
BC015507	1.09808	1.20342	1.97194	1.80589	1.47443	1.36564
BC015513	1.22951	1.144	4.94942	7.72254	3.64773	1.80545
BC015541	1.12176	1.10019	1.98937	19.6823	13.1582	2.115
BC015542	1.09283	1.10847	2.1785	5.41505	406.351	2.03803
BC015555	1.11604	1.1018	1.66471	5.84766	8.92028	2.21537
BC015701	1.0956	1.15938	1.99337	24.5009	31.7554	10.9026
BC015706	1.13527	1.10252	3.47382	4.07355	16.3893	3.86559
BC015708	1.10873	1.11088	1.53331	3.20061	7.40386	1.78766
BC015711	1.09135	1.07509	1.81486	5.99521	7.47837	4.67608
BC015712	1.1033	1.18541	1.71619	6.75641	9.7632	5.51017
BC015713	1.09575	1.10366	1.37828	2.90229	6.36498	1.52389
BC015715	1.13476	1.13069	1.83363	6.99847	59.1831	4.79322
BC015722	1.13087	1.08568	2.05859	144.702	9.70365	3.87682
BC015725	1.12191	1.1206	1.62688	2.11521	7.15709	1.52276
BC015796	1.1489	1.11433	1.54512	2.4705	3.84232	1.62819
BC015797	1.10899	1.11954	1.49804	2.30283	5.26232	2.18957
BC015799	1.11592	1.08279	1.39268	6.45927	7.0264	3.02332
BC015801	1.11455	1.09877	2.30899	11.681	23.0328	1.96628
BC015802	1.12886	1.11935	1.66891	2.05666	2.3977	1.41
BC015803	1.11826	1.088	2.06241	5.24493	4.85273	2.23206
BC015807	1.15316	1.10137	1.76415	4.85276	4.42136	2.03122
BC015808	1.13354	1.11873	1.72455	2.90049	3.84459	1.76084
BC015809	1.11848	1.0959	1.83166	8.58663	9.51064	4.2206
BC015810	1.08448	1.12284	1.61611	4.69725	2.74471	4.15844
BC015812	1.09808	1.13215	2.84774	5.52362	9.0559	5.621
BC015813	1.18241	1.15682	11.3911	39.1918	17.7426	23.9725
BC015814	1.1281	1.09886	1.605	3.51541	12.4249	3.26339
BC015886	1.10311	1.10638	2.01156	14.788	5.94639	2.21492
BC015887	1.15348	1.08394	1.87368	4.78484	29.0716	3.10321
BC015891	1.09115	1.12691	2.17502	8.05665	13.7581	7.08735
BC015899	1.09269	1.12461	1.61544	1.60134	2.59583	1.86985
BC015904	1.09389	1.13953	1.59638	2.78873	2.58105	1.63749
BC015925	1.16931	1.1694	2.35098	1.66681	1.47031	1.44038
BC015926	1.13127	1.10232	1.65328	2.90142	18.0955	1.88697
BC015927	1.15652	1.1028	1.93877	4.15842	4.33786	2.60331
BC015930	1.09334	1.13496	1.44987	11.1439	3.20733	4.01467
BC015935	1.115	1.14485	2.49713	2.94365	7.21601	2.1813
BC015936	1.12016	1.12478	1.61704	3.19168	9.27628	1.95617
BC015937	1.10457	1.15384	15.4044	975.672	8.6005	12.8751
BC015939	1.11009	1.10368	2.60884	9.05768	14.5828	4.23775
BC015940	1.13954	1.12438	1.52415	2.66393	2.03055	1.48123
BC015941	1.15568	1.13249	1.54718	4.22683	4.21983	2.87514
BC015943	1.11041	1.13015	1.63884	2.94967	1.92962	1.63409
BC015944	1.07587	1.19302	1.3538	1.57642	1.76567	1.38317
BC015945	1.09665	1.08456	1.52109	8.70905	8.38317	1.83263
BC015947	1.12734	1.08467	1.53777	4.46174	4.82454	1.96258
BC015948	1.12404	1.12703	1.65742	8.396	3.19208	6.24126
BC015949	1.0875	1.08969	2.2716	7.94967	15.441	1.81803
BC016024	1.16116	1.09123	3.52899	6.61531	6.07016	3.59899
BC016026	1.17872	1.14399	1.58967	7.67973	2.10067	4.07162
BC016028	1.13607	1.12779	1.61429	4.54129	1.85273	1.86624
BC016031	1.0837	1.12282	2.51985	17.0336	4.97988	2.59578
BC016137	1.1043	1.11235	1.56796	2.56412	3.32639	1.81387
BC016139	1.15919	1.12727	1.62403	2.37287	3.26179	2.08324
BC016140	1.09458	1.08797	1.48734	2.23312	2.63112	1.55884
BC016145	1.08365	1.15754	2.15583	4.7896	3.69973	2.33567
BC016147	1.10243	1.11147	1.5278	2.78443	7.81659	2.08519
BC016172	1.12894	1.09304	1.58543	4.22764	4.87494	3.04876
BC016174	1.12617	1.09713	1.50719	10.1617	4.70635	7.22687
BC016178	1.16442	1.16448	3.62409	7.23862	3.61691	3.44875
BC016179	1.14061	1.12363	1.81764	2.40664	16.4003	1.62312
BC016277	1.13449	1.23205	1.40403	1.99754	3.43781	2.04368
BC016279	1.15946	1.12153	1.54716	9.48553	2.15072	4.02161
BC016281	1.17378	1.20291	2.03977	1.96099	1.90883	1.24966
BC016282	1.11332	1.08431	1.45541	2.54682	5.49462	1.79385
BC016283	1.13755	1.1035	4.35835	11.559	131.786	5.64891
BC016284	1.1281	1.15171	5.0576	6.21663	3.60521	4.75525
BC016285	1.11546	1.10605	1.96617	45.3673	16.082	23.9736
BC016286	1.14407	1.12958	1.47275	2.07952	1.59104	1.65055
BC016288	1.10855	1.10588	1.8633	4.8372	4.4387	1.67847
BC016292	1.13103	1.21286	1.29205	2.17371	1.83148	1.38649
BC016294	1.13994	1.09885	1.47368	2.53582	3.01166	1.4138
BC016295	1.14642	1.11168	1.72777	4.02563	1.4448	1.91682
BC016445	1.10822	1.17494	1.83467	2.43108	7.64306	1.76498
BC016474	1.08469	1.1034	2.92645	12.6877	10.6489	2.48452
BC016509	1.08622	1.0954	1.92645	5.01425	10.1694	1.87001
BC016582	1.11837	1.08757	1.73239	9.05094	36.1726	6.91196
BC016613	1.10122	1.32096	2.05546	15.547	11.1633	2.88622
BC016617	1.1175	1.31048	2.81452	4.22582	19.3824	2.30062
BC016622	1.12677	1.07427	2.88251	108.372	13.3837	2.30837
BC016623	1.12872	1.08767	1.54468	4.01164	10.6984	2.59531
BC016633	1.1251	1.10193	1.43022	9.07468	14.3438	3.71537
BC016655	1.12297	1.088	2.18207	2.72413	6.5585	1.5045
BC016663	1.09144	1.16857	1.47201	3.08428	19.9078	1.766
BC016664	1.14868	1.08833	1.80565	4.27072	5.54682	2.79554
BC017025	1.07982	1.18505	1.5881	6.79723	3.20331	3.53593
BC017045	1.13838	1.08821	1.54582	2.56606	35.0683	1.79225
BC017094	1.14709	1.16375	2.445	30.5902	10.5876	17.6532
BC017114	1.15436	1.12613	1.40755	3.15007	10.0918	2.44582
BC017119	1.10249	1.10528	2.03263	2.10549	2.79932	1.94426
BC017123	1.07515	1.1968	15.3463	10.0614	4.78196	6.90298
BC017168	1.13943	1.1116	1.73015	2.92648	3.62548	2.01866
BC017169	1.15035	1.08349	2.00366	5.30661	33.7654	2.94757
BC017453	1.11934	1.0808	1.72013	5.60618	22.0867	3.09147
BC017469	1.10458	1.14575	1.49416	3.34054	7.23467	1.82213
BC017471	1.11825	1.11246	1.96262	1.87937	3.53809	1.49015
BC017492	1.13026	1.16091	2.52185	17.1889	9.72023	2.01165
BC017553	1.1154	1.09717	1.61203	2.82272	5.09595	2.31605
BC017554	1.13272	1.16236	1.50917	3.03974	2.21639	1.528
BC017555	1.11316	1.11821	1.74125	2.79802	5.04771	2.12186
BC017558	1.18803	1.13467	2.56581	4.0702	2.72133	2.56218
BC017559	1.17756	1.16725	1.43136	2.27111	2.93165	1.61576
BC017673	1.15724	1.13186	2.32995	10.4655	4.52039	8.38117
BC018207	1.10332	1.10305	1.83961	4.14528	2.62815	1.83245
BC018295	1.09377	1.10807	1.75295	4.5968	6.0012	1.94155
BC018337	1.09323	1.10116	2.00582	2.5135	6.18231	2.00164
BC018426	1.11495	1.094	1.5638	2.50575	33.0413	1.79926
BC018445	1.11681	1.08373	1.63669	3.41184	20.9355	2.84442
BC018509	1.13286	1.0932	2.20548	12.4989	71.9591	5.64727
BC018514	1.10023	1.09159	2.36793	5.42321	196.955	3.56648
BC020265	1.12036	1.09293	1.79476	25.2722	103.436	21.412
BC020493	1.13547	1.12987	4.73768	14.9176	7.94775	5.6145
BC020494	1.133	1.11875	1.51778	2.98217	3.43245	1.68537
BC020965	1.09198	1.0889	1.47386	2.3586	19.0229	1.93393
BC020973	1.09288	1.11191	2.17058	17.2103	10.0395	12.2905
BC021892	1.12561	1.09343	1.34502	2.69323	3.71764	1.80872
BC021958	1.1692	1.13277	1.58109	2.76361	2.26621	1.6059
BC022096	1.12376	1.14093	1.45513	2.7576	5.6356	1.78524
BC015944	1.3538	1.57642	1.76567	1.38317
BC015945	1.52109	8.70905	8.38317	1.83263
BC015946	3.14423	5.31871	2.90227	1.57854
BC015947	1.53777	4.46174	4.82454	1.96258
BC015948	1.65742	8.396	3.19208	6.24126
BC015949	2.2716	7.94967	15.441	1.81803
BC016024	3.52899	6.61531	6.07016	3.59899
BC016026	1.58967	7.67973	2.10067	4.07162
BC016028	1.61429	4.54129	1.85273	1.86624
BC016031	2.51985	17.0336	4.97988	2.59578
BC016137	1.56796	2.56412	3.32639	1.81387
BC016139	1.62403	2.37287	3.26179	2.08324
BC016140	1.48734	2.23312	2.63112	1.55884
BC016145	2.15583	4.7896	3.69973	2.33567
BC016147	1.5278	2.78443	7.81659	2.08519
BC016172	1.58543	4.22764	4.87494	3.04876
BC016174	1.50719	10.1617	4.70635	7.22687
BC016178	3.62409	7.23862	3.61691	3.44875
BC016179	1.81764	2.40664	16.4003	1.62312
BC016277	1.40403	1.99754	3.43781	2.04368
BC016279	1.54716	9.48553	2.15072	4.02161
BC016281	2.03977	1.96099	1.90883	1.24966
BC016282	1.45541	2.54682	5.49462	1.79385
BC016283	4.35835	11.559	131.786	5.64891
BC016284	5.0576	6.21663	3.60521	4.75525
BC016285	1.96617	45.3673	16.082	23.9736
BC016286	1.47275	2.07952	1.59104	1.65055
BC016288	1.8633	4.8372	4.4387	1.67847
BC016292	1.29205	2.17371	1.83148	1.38649
BC016294	1.47368	2.53582	3.01166	1.4138
BC016295	1.72777	4.02563	1.4448	1.91682
BC016445	1.83467	2.43108	7.64306	1.76498
BC016472	1.65887	4.19832	4.50938	1.78541
BC016474	2.92645	12.6877	10.6489	2.48452
BC016509	1.92645	5.01425	10.1694	1.87001
BC016582	1.73239	9.05094	36.1726	6.91196
BC016613	2.05546	15.547	11.1633	2.88622
BC016614	2.51562	2.39348	2.63523	2.04891
BC016617	2.81452	4.22582	19.3824	2.30062
BC016622	2.88251	108.372	13.3837	2.30837
BC016623	1.54468	4.01164	10.6984	2.59531
BC016633	1.43022	9.07468	14.3438	3.71537
BC016655	2.18207	2.72413	6.5585	1.5045
BC016663	1.47201	3.08428	19.9078	1.766
BC016664	1.80565	4.27072	5.54682	2.79554
BC017025	1.5881	6.79723	3.20331	3.53593
BC017045	1.54582	2.56606	35.0683	1.79225
BC017094	2.445	30.5902	10.5876	17.6532
BC017114	1.40755	3.15007	10.0918	2.44582
BC017119	2.03263	2.10549	2.79932	1.94426
BC017123	15.3463	10.0614	4.78196	6.90298
BC017168	1.73015	2.92648	3.62548	2.01866
BC017169	2.00366	5.30661	33.7654	2.94757
BC017453	1.72013	5.60618	22.0867	3.09147
BC017469	1.49416	3.34054	7.23467	1.82213
BC017471	1.96262	1.87937	3.53809	1.49015
BC017492	2.52185	17.1889	9.72023	2.01165
BC017495	1.40758	1.95282	7.17208	1.48165
BC017553	1.61203	2.82272	5.09595	2.31605
BC017554	1.50917	3.03974	2.21639	1.528
BC017555	1.74125	2.79802	5.04771	2.12186
BC017558	2.56581	4.0702	2.72133	2.56218
BC017559	1.43136	2.27111	2.93165	1.61576
BC017673	2.32995	10.4655	4.52039	8.38117
BC018207	1.83961	4.14528	2.62815	1.83245
BC018295	1.75295	4.5968	6.0012	1.94155
BC018337	2.00582	2.5135	6.18231	2.00164
BC018426	1.5638	2.50575	33.0413	1.79926
BC018445	1.63669	3.41184	20.9355	2.84442
BC018509	2.20548	12.4989	71.9591	5.64727
BC018514	2.36793	5.42321	196.955	3.56648
BC020265	1.79476	25.2722	103.436	21.412
BC020493	4.73768	14.9176	7.94775	5.6145
BC020494	1.51778	2.98217	3.43245	1.68537
BC020518	2.61147	9.50385	5.47912	8.41158
BC020965	1.47386	2.3586	19.0229	1.93393
BC020973	2.17058	17.2103	10.0395	12.2905
BC021892	1.34502	2.69323	3.71764	1.80872
BC021958	1.58109	2.76361	2.26621	1.6059
BC022096	1.45513	2.7576	5.6356	1.78524
